# Supplementary material for: The construction of modular universal chimeric antigen receptor T (MU-CAR-T) cells by covalent linkage of allogeneic T cells and various antibody fragments
Source: Mol Cancer. 2024 Mar 11;23:53. doi: 10.1186/s12943-024-01938-8 (PMC10926606; doi:10.1186/s12943-024-01938-8)
Supplement: Supplementary file 2 — Additional file 2. Primary data. [file 12943_2024_1938_MOESM2_ESM.xlsx]

## Sheet: Fig1F
	Control CD8+ T			SdΔN17-28BBZ3 CD8+ T			VRC01-CAR			Sd-28BBZ3+Gv-VRC01 scFv
E:T=10:1	13.24	-3.62	-4.28	-21.75	-5	11.35	78.21	71.93	68.63	64.47	51.4	56.8
E:T=5:1	-9.12	8	-26	3.6	-10.8	6	53.5	50.5	56	39.37	48.6	44.4
E:T=2.5:1	-23.46	2	-5.2	9.6	2.9	-7	41.6	35.53	44.68	18.6	35.33	21.62
E:T=1.25:1	-1	2.6	4	1.3	-5.1	4	22.6	43.98	55.58	11.5	23.42	30
E:T=0.625:1	2.66	-5.93	-8.1	0.1	-15.9	8	18.8	18.98	29	8.8	21.3	9.86

## Sheet: Fig1G
	Control CD8+ T			SdΔN17-28BBZ3 CD8+ T			CD5-CD30-CAR			Sd-28BBZ3+Gv-CD5-CD30 scFvs
E:T=10:1	5.32	-13.34	-7.49	9.1	0	-16.2	53.56	36.37	64.35	36.3	30.65	53.34
E:T=5:1	-11.6	-10.4	0.4	3.3	-4.73	9.82	23.75	39.5	30.34	24.69	25.36	32.4
E:T=2.5:1	-13.14	6.66	-5	-7	11.34	5.8	20	17.98	32.46	11.54	17.82	12.46
E:T=1.25:1	-3.39	6.1	-1.69	-4.17	12.64	5.25	6.65	15.67	10.2	-2.73	5.4	4.29
E:T=0.625:1	-13	0.49	11.46	-11	3.74	-8.76	8	6.6	8.54	-2.59	-1	6.54

## Sheet: Fig2B
	Non-disruption			TCR-/HLA-I-
E:T=10:1	45.12	34.03	67.12	43.2	73.02	52.16
E:T=5:1	15.15	36.24	30.03	24.16	32.2	48.1
E:T=2.5:1	12	29.15	16.31	21.12	20.09	32.35
E:T=1.25:1	-6.6	6.18	15.02	-11.11	2.9	11.08
E:T=0.625:1	5.55	2.18	-5.34	-6.61	10.05	0

## Sheet: Fig3A
IL-2	IL-7+IL-15
1.76	4.71573
1.16	1.24295
1.68	2.336
1.53	12.8668
3.38	1.09305
1.53	3.65391
2.27	2.61083
0.11	4.02867
0.25	3.01369

## Sheet: Fig3B
	IL-2			IL-7+IL-15
E:T=10:1	24.12	23.8	25.96	42.21	56.6	40.91
E:T=5:1	16.28	24.3	28.29	39.62	42	35.81
E:T=2.5:1	15.61	12.3	16.95	27.6	30.4	20.5
E:T=1.25:1	9.2	1.16	8.18	20.05	13.46	10.5

## Sheet: Fig3C
	Donor 1			Donor 2			Donor 3			Donor 4			Donor 5			Donor 6			Donor 7			Donor 8			Donor 9			Donor 10			Donor 11			Donor 12			Donor 13			Donor 14			Donor 15			Donor 16			Donor 17
Day 3	1.33	1.31	1.33	1.55	1.54	1.53	1.87	1.88	1.87	1.47	1.48	1.47	2.08	2.18	2.06	1.39	1.4	1.39	1.03	1.05	1	1.5	1.55	1.52	1.5	1.53	1.5	1.5	1.55	1.51	1.5	1.5	1.5	1.5	1.51	1.52	1.5	1.48	1.47	1.5	1.47	1.52	1.5	1.48	1.5	1.5	1.49	1.52	4.4
Day 6	2.78	2.79	2.74	3.02	3.03	3	3.15	3.12	3.2	3.23	3.21	3.27	2.83	2.85	2.83	2.04	2.05	2.01	2.6	2.64	2.61	5.66	5.68	5.66	6.65	6.66	6.6	14.26	14.3	14.26	5.61	5.62	5.6	6.84	6.86	6.84	6.07	6.02	6.1	6.79	6.8	6.81	6.79	6.81	6.77	5.43	5.48	5.4	15.75
Day 9	3.96	3.86	4	3.54	3.55	3.56	6.37	6.39	6.41	5.22	5.2	5.18	6.91	7	7.1	2.92	2.94	2.92	7.15	7.16	7.15	19.03	19	19.06	14.08	14.1	14.08	17.15	17.17	17.2	15.55	15.54	15.53	23.33	23.38	23.31	20.59	20.61	20.56	14.67	14.67	14.65	19.45	19.47	19.45	19.04	19	19.01	20.63
Day 12	12.07	12.16	12.07	6.47	6.44	6.47	19.63	19.66	19.63	8.45	8.5	8.48	21.67	21.67	21.97	4.79	4.8	4.79	31.22	31.22	31.22	68.56	68.58	68.7	17.88	17.89	17.68	45.19	45.16	45.2	46.2	46.12	46.18	40.89	41	41.1	27.88	27.89	27.88	35.06	35.1	35.08	56.1	56.18	56.21	45.06	45.1	45	67.27
Day 15	48.4	48.44	48.41	20.5	20.2	20.7	46.4	46.4	46.4	30.88	30.98	31	53.83	53.93	53.84	9.32	9.33	9.3	121.96	122	121.89	163.53	163.56	163.58	34.33	34.4	34.35	78.37	78.4	78.37	111.71	111.77	111.73	51.41	51.44	51.42	38.74	38.78	38.8	57.21	57.24	57.22	106.78	106.8	106.79	74.97	75	74.82	119.41
[truncated: 11 more columns]

## Sheet: Fig3E
	Donor 4			Donor 7			Donor 8			Donor 11			Donor 15			Donor 17
Day 3	1.06	1.1	1.08	1.39	1.4	1.3	2.15	2	2.2	1.98	2	2.1	3.02	3.11	3.3	2.44	2.45	2.5
Day 6	3.58	3.6	3.49	7.23	7	7.22	6.89	7	6.5	8.49	8.5	8.13	7.86	7.88	7.85	8.45	8.5	8.48
Day 9	10.95	11.03	10.68	18.54	18.54	18.4	23.15	23.3	22.9	19.43	19.5	20	20.45	20.5	20.6	18.59	18.6	20.1
Day 12	16.07	16.02	16	45	45.1	45.03	66.89	67	66.71	40.76	41.11	40.85	50.48	50.5	50.8	54.09	54.1	52
Day 15	33.06	32.8	33.12	95.54	95.4	95.5	133.1	133	133.1	90.82	90.34	91	120.96	121	121.5	109.31	110.23	110.04

## Sheet: Fig4B
	Control CD8+ T			SdΔN17-28BBZ3 CD8+ T			Conventional CAR-T			VRC01-MU-CAR-T
E:T=10:1	11.35	19.29	1.94	6.8	-5.37	6.67	100	100	91	91.92	83.89	89.15
E:T=5:1	15.02	4.73	4.41	-5.9	-5.41	-11.19	100	93.3	82.3	82.82	83.54	61.76
E:T=2.5:1	12.59	2.73	7.74	-6.62	1	6.84	86.62	61.87	74.18	36	55.1	49.8
E:T=1.25:1	7.7	12.12	2.84	7.61	-6.3	0.9	37.82	43.76	40.17	29	43.92	32.06
E:T=0.625:1	1.8	6.62	-5.9	0.18	-13.1	-6.06	18.76	26.4	23.49	20.28	10.92	17.39

## Sheet: Fig4C
	Control CD8+ T			SdΔN17-28BBZ3 CD8+ T			Conventional CAR-T			CD5-CD30-MU-CAR-T
E:T=10:1	2.44	-19.03	0.4	-3.64	6.1	-13.43	87.73	77.7	82.82	79.76	64.46	80.8
E:T=5:1	17.17	0.93	-2.5	-6.28	-2.72	-1.93	76.4	50.9	48.27	49.4	45.52	47.72
E:T=2.5:1	-3.37	6.47	-1.2	0.25	-1	0.71	46.82	46.03	44.93	34.9	29.36	32.05
E:T=1.25:1	-11.4	-4.62	-3.03	7.7	1.11	-3.99	23.71	23.84	22.01	15.2	7.94	14.05
E:T=0.625:1	-4.49	7.6	-3.82	8	-13.4	15.75	18.8	23	14.82	2.2	19.63	10.29

## Sheet: Fig4E
	Control CD8+ T			SdΔN17-28BBZ3 CD8+ T			Conventional CAR-T			MU-CAR-T
Jurkatgp160	925.849	930.068	921.641	835.582	819.692	831.595	9579.92	9291.6	9566.09	8820.91	8662.35	10733.4
Karpas 299	1225.79	1211.2	1158.51	1153.78	1225.79	1153.78	12139	12232.7	12092.3	11117.7	11207.3	10983.9

[truncated: 13 more sheets: Fig4F, Fig4G, Fig5C, Fig5D, Fig6B, Fig6C, Fig6D, Fig6E, FigS3B, FigS3D, FigS5A, Fig S6A, Fig S6B]
